# Supplementary material for: Mass Spectra Fitting as Diagnostic Tool for Magnetron Plasmas Generated in Ar and Ar/H2 Gases with Tungsten Targets
Source: Molecules. 2023 Jul 26;28(15):5664. doi: 10.3390/molecules28155664 (PMC10420293; doi:10.3390/molecules28155664)
Supplement: Supplementary file 1 [file molecules-28-05664-s001.zip]

Archive with 1 entries (1 files):
- molecules-2488342-supplementary.pdf
